# Supplementary material for: CircRNA ARFGEF1 functions as a ceRNA to promote oncogenic KSHV-encoded viral interferon regulatory factor induction of cell invasion and angiogenesis by upregulating glutaredoxin 3
Source: PLoS Pathog. 2021 Feb 4;17(2):e1009294. doi: 10.1371/journal.ppat.1009294 (PMC7888650; doi:10.1371/journal.ppat.1009294)
Supplement: S1 Table — All dysregulated >1.5 folds proteins in HUVECs expressing vIRF1 were listed in this table including previously published ones (Li W et al. PLoS Pathog. 2019 Jan 30;15(1):e1007578). (XLSX) [file ppat.1009294.s012.xlsx]

## Sheet: Sheet1
Table S1 The cellular proteins dysregulated >1.5 folds in HUVECs expressing vIRF1.
Protein	Entry	Gene	Description	Fold Change (vIRF1/Mock)	SD
P55209	NP1L1_HUMAN	NAP1L1	Nucleosome assembly protein 1-like 1	3.43541	0.0484952
Q9UJU2	LEF1_HUMAN	LEF1	Lymphoid enhancer-binding factor 1	3.39234	0.151261
P09104	ENOG_HUMAN	ENO2	Gamma-enolase	3.2996	0.353043
P13928	ANXA8_HUMAN	ANXA8	Annexin A8	2.79326	0.0992969
C9JCC6	C9JCC6_HUMAN	DRAP1	Dr1-associated corepressor	2.49426	0.133914
P09429	HMGB1_HUMAN	HMGB1	High mobility group protein B1	2.44997	0.130657
P52209	6PGD_HUMAN	PGD	6-phosphogluconate dehydrogenase, decarboxylating	2.44001	0.0588231
P20810-6	ICAL_HUMAN	CAST	Isoform 6 of Calpastatin	2.35336	0.0906651
P08758	ANXA5_HUMAN	ANXA5	Annexin A5	2.35207	0.105844
O43175	SERA_HUMAN	PHGDH	D-3-phosphoglycerate dehydrogenase	2.29244	0.200226
F5GXR3	F5GXR3_HUMAN	PTMS	Parathymosin	2.20962	0.0277811
Q01813	K6PP_HUMAN	PFKP	6-phosphofructokinase type C	2.19454	0.284059
Q16625	OCLN_HUMAN	OCLN	Occludin	2.10564	0.172625
Q9Y696	CLIC4_HUMAN	CLIC4	Chloride intracellular channel 4	2.09739	0.0921693
P12268	IMDH2_HUMAN	IMPDH2	Inosine-5'-monophosphate dehydrogenase 2	2.00319	0.167617
P16144	ITGB4_HUMAN	ITGB4	Integrin subunit beta 4	2.00243	0.0901242
O76003	GLRX3_HUMAN	GLRX3	Glutaredoxin-3	1.9983	0.282712
Q6IN84	MRM1_HUMAN	MRM1	Mitochondrial rRNA methyltransferase 1	1.99004	0.112019
Q13951-2	PEBB_HUMAN	CBFB	Isoform 2 of Core-binding factor subunit beta	1.97923	0.0580224
Q5VV43	KIAA0319_HUMAN	KIAA0319	Dyslexia-associated protein KIAA0319	1.96114	0.121909
J3QQ67	J3QQ67_HUMAN	RPL18	60S ribosomal protein L18 (Fragment)	1.93897	0.186101
O75351	VPS4B_HUMAN	VPS4B	Vacuolar protein sorting-associated protein 4B	1.93847	0.124991
Q5TZA2	CROCC_HUMAN	CROCC	Rootletin	1.93552	0.347538
Q92597	NDRG1_HUMAN	NDRG1	Protein NDRG1	1.90827	0.145567
P83111	LACTB_HUMAN	LACTB	Lactamase beta	1.90334	0.188671
P40261	NNMT_HUMAN	NNMT	Nicotinamide N-methyltransferase	1.90122	0.0540159
P05204	HMGN2_HUMAN	HMGN2	Non-histone chromosomal protein HMG-17	1.88422	0.0124547
Q9H5V8	CDCP1_HUMAN	CDCP1	CUB domain-containing protein 1	1.87271	0.13224
P18669	PGAM1_HUMAN	PGAM1	Phosphoglycerate mutase 1	1.84724	0.00425146
H0Y858	H0Y858_HUMAN		Uncharacterized protein (Fragment)	1.8165	0.0802994
P07305	H10_HUMAN	H1F0	Histone H1.0	1.81424	0.133295
P16403	H12_HUMAN	HIST1H1C	Histone H1.2	1.80329	0.0614097
P50502	F10A1_HUMAN	ST13	Hsc70-interacting protein	1.77626	0.0124756
O00154	BACH_HUMAN	ACOT7	Cytosolic acyl coenzyme A thioester hydrolase	1.76954	0.165119
P26583	HMGB2_HUMAN	HMGB2	High mobility group protein B2	1.75503	0.00976183
Q15181	IPYR_HUMAN	PPA1	Inorganic pyrophosphatase	1.74926	0.118653
O60271	JIP4_HUMAN	SPAG9	C-Jun-amino-terminal kinase-interacting protein 4	1.74398	0.0868727
P11387	TOP1_HUMAN	TOP1	DNA topoisomerase 1	1.71486	0.0888258
P30085	KCY_HUMAN	CMPK1	UMP-CMP kinase	1.70498	0.0883007
Q01658	NC2B_HUMAN	DR1	Protein Dr1	1.67727	0.087351
Q5T5H1	Q5T5H1_HUMAN	ENSA	Alpha-endosulfine	1.67454	0.0607706
Q00059	TFAM_HUMAN	TFAM	Transcription factor A, mitochondrial	1.65465	0.0447133
P15311	EZRI_HUMAN	EZR	Ezrin	1.65189	0.0605702
O15347	HMGB3_HUMAN	HMGB3	High mobility group protein B3	1.64811	0.0234374
P23526	SAHH_HUMAN	AHCY	Adenosylhomocysteinase	1.6476	0.0190484
P49321-3	NASP_HUMAN	NASP	Isoform 3 of Nuclear autoantigenic sperm protein	1.63923	0.0714806
P49327	FAS_HUMAN	FASN	Fatty acid synthase	1.63121	0.0625924
Q2LD37	K1109_HUMAN	KIAA1109	Uncharacterized protein KIAA1109	1.62707	0.154245
P26358-2	DNMT1_HUMAN	DNMT1	Isoform 2 of DNA (cytosine-5)-methyltransferase 1	1.61512	0.216058
P43487	RANG_HUMAN	RANBP1	Ran-specific GTPase-activating protein	1.61089	0.0403396
O43396	TXNL1_HUMAN	TXNL1	Thioredoxin-like protein 1	1.57856	0.0776589
P00492	HPRT_HUMAN	HPRT1	Hypoxanthine-guanine phosphoribosyltransferase	1.57747	0.0504682
P53999	TCP4_HUMAN	SUB1	Activated RNA polymerase II transcriptional coactivator p15	1.56736	0.0541771
Q9Y247	FA50B_HUMAN	FAM50B	Protein FAM50B	1.56287	0.0988289
P17812	PYRG1_HUMAN	CTPS1	CTP synthase 1	1.56168	0.260735
Q14764	MVP_HUMAN	MVP	Major vault protein	1.55941	0.0457272
P08133	ANXA6_HUMAN	ANXA6	Annexin A6	1.54995	0.572179
F5H098	F5H098_HUMAN	MDH1	Malate dehydrogenase, cytoplasmic	1.52611	0.0147914
P12955	PEPD_HUMAN	PEPD	Xaa-Pro dipeptidase	1.51855	0.0842721
P52907	CAZA1_HUMAN	CAPZA1	F-actin-capping protein subunit alpha-1	1.51725	0.0931182
Q9BTT0	AN32E_HUMAN	ANP32E	Acidic leucine-rich nuclear phosphoprotein 32 family member E	1.51682	0.101599
P23368	MAOM_HUMAN	ME2	NAD-dependent malic enzyme, mitochondrial	1.50758	0.0520994
Q9UH77	KLHL3_HUMAN	KLHL3	Kelch-like protein 3	1.50655	0.0788338
Q9NQG5	RPR1B_HUMAN	RPRD1B	Regulation of nuclear pre-mRNA domain-containing protein 1B	1.50499	0.102354
P14324	FPPS_HUMAN	FDPS	Farnesyl pyrophosphate synthase	1.50143	0.0535104
P12814-3	ACTN1_HUMAN	ACTN1	Isoform 3 of Alpha-actinin-1	0.666496	0.00595171
Q9BXK5	B2L13_HUMAN	BCL2L13	Bcl-2-like protein 13	0.666145	0.101299
O60568	PLOD3_HUMAN	PLOD3	Procollagen-lysine,2-oxoglutarate 5-dioxygenase 3	0.663624	0.0404056
P82932	RT06_HUMAN	MRPS6	28S ribosomal protein S6, mitochondrial	0.66347	0.0204166
O75477	ERLN1_HUMAN	ERLIN1	Erlin-1	0.658802	0.0173033
A8MV58	A8MV58_HUMAN	DBN1	Drebrin	0.656843	0.0248792
Q8N5M1	ATPF2_HUMAN	ATPAF2	ATP synthase mitochondrial F1 complex assembly factor 2	0.656275	0.0497298
Q9H9B4	SFXN1_HUMAN	SFXN1	Sideroflexin-1	0.655671	0.024207
Q9NYU2	UGGG1_HUMAN	UGGT1	UDP-glucose:glycoprotein glucosyltransferase 1	0.655368	0.0179089
J3KQ48	J3KQ48_HUMAN	PTRH2	Peptidyl-tRNA hydrolase 2, mitochondrial	0.654894	0.0281213
P12429	ANXA3_HUMAN	ANXA3	Annexin A3	0.654751	0.0204237
Q6NUK1	SCMC1_HUMAN	SLC25A24	Calcium-binding mitochondrial carrier protein SCaMC-1	0.654574	0.0158344
P45973	CBX5_HUMAN	CBX5	Chromobox protein homolog 5	0.653787	0.0174409
O75438-2	NDUB1_HUMAN	NDUFB1	Isoform 2 of NADH dehydrogenase [ubiquinone] 1 beta subcomplex subunit 1	0.652293	0.0152607
O43493	TGON2_HUMAN	TGOLN2	Trans-Golgi network integral membrane protein 2	0.650448	0.06764
Q5JQF8	PAP1M_HUMAN	PABPC1L2A	Polyadenylate-binding protein 1-like 2	0.650097	0.0282675
P61225	RAP2B_HUMAN	RAP2B	Ras-related protein Rap-2b	0.64961	0.0224341
O75396	SC22B_HUMAN	SEC22B	Vesicle-trafficking protein SEC22b	0.649535	0.0155628
O60506	HNRPQ_HUMAN	hnRNP Q	Heterogeneous nuclear ribonucleoprotein Q	0.648563	0.0701466
Q04941	PLP2_HUMAN	PLP2	Proteolipid protein 2	0.648039	0.0875507
Q03135	CAV1_HUMAN	CAV1	Caveolin-1	0.643132	0.0772319
Q8NBS9	TXND5_HUMAN	TXNDC5	Thioredoxin domain-containing protein 5	0.642205	0.00852924
P06756	ITAV_HUMAN	ITGAV	Integrin alpha-V	0.641589	0.0271943
Q9NZN4	EHD2_HUMAN	EHD2	EH domain-containing protein 2	0.640053	0.00743472
P13797	PLST_HUMAN	PLS3	Plastin-3	0.639914	0.00830294
P08574	CY1_HUMAN	CYC1	Cytochrome c1, heme protein, mitochondrial	0.637237	0.0679411
Q92896-2	GSLG1_HUMAN	GLG1	Isoform 2 of Golgi apparatus protein 1	0.637203	0.0143958
P54709	AT1B3_HUMAN	ATP1B3	Sodium/potassium-transporting ATPase subunit beta-3	0.636917	0.0262034
P21291	CSRP1_HUMAN	CSRP1	Cysteine and glycine-rich protein 1	0.633845	0.0217839
Q9BWF3	RBM4_HUMAN	RBM4	RNA-binding protein 4	0.633672	0.0174443
O43852-3	CALU_HUMAN	CALU	Isoform 3 of Calumenin	0.633647	0.0081195
P61026	RAB10_HUMAN	RAB10	Ras-related protein Rab-10	0.631675	0.0223545
Q86U86	PB1_HUMAN	PBRM1	Protein polybromo-1	0.630787	0.29817
Q6NZI2	PTRF_HUMAN	PTRF	Polymerase I and transcript release factor	0.628481	0.013149
F5GYQ1	F5GYQ1_HUMAN	ATP6V0D1	V-type proton ATPase subunit d 1	0.626582	0.0137783
E7EMK3	E7EMK3_HUMAN	FLOT2	Flotillin-2	0.626241	0.0436994
Q9HCU5	PREB_HUMAN	PREB	Prolactin regulatory element-binding protein	0.624621	0.015867
G8JLJ4	G8JLJ4_HUMAN	PPP1R18	Phostensin	0.618995	0.149599
P43490	NAMPT_HUMAN	NAMPT	Nicotinamide phosphoribosyltransferase	0.613809	0.0253162
P30519	HMOX2_HUMAN	HMOX2	Heme oxygenase 2	0.613402	0.103506
Q9UGP8	SEC63_HUMAN	SEC63	Translocation protein SEC63 homolog	0.613287	0.0627727
Q14697-2	GANAB_HUMAN	GANAB	Isoform 2 of Neutral alpha-glucosidase AB	0.61321	0.029309
Q13011	ECH1_HUMAN	ECH1	Delta(3,5)-Delta(2,4)-dienoyl-CoA isomerase, mitochondrial	0.612328	0.0135141
Q92878-2	RAD50_HUMAN	RAD50	Isoform 2 of DNA repair protein RAD50	0.610517	0.0116899
P49419	AL7A1_HUMAN	ALDH7A1	Alpha-aminoadipic semialdehyde dehydrogenase	0.606449	0.0287077
O43402	EMC8_HUMAN	EMC8	ER membrane protein complex subunit 8	0.6016	0.0081106
J3KQL8	J3KQL8_HUMAN	APOL2	Apolipoprotein L2	0.601283	0.0214692
O14657	TOR1B_HUMAN	TOR1B	Torsin-1B	0.599764	0.0698359
F5H740	F5H740_HUMAN	VDAC3	Voltage-dependent anion-selective channel protein 3	0.599127	0.136009
B7ZLA8	B7ZLA8_HUMAN	KIAA1715	KIAA1715 protein	0.589735	0.0549757
Q68E01	INT3_HUMAN	INTS3	Integrator complex subunit 3	0.588941	0.079745
B4DGP8	B4DGP8_HUMAN	CANX	Calnexin	0.587886	0.00822313
P07951-2	TPM2_HUMAN	TPM2	Isoform 2 of Tropomyosin beta chain	0.583285	0.0308561
B4DR87	B4DR87_HUMAN	PLOD1	Procollagen-lysine,2-oxoglutarate 5-dioxygenase 1	0.573464	0.0740714
Q13637	RAB32_HUMAN	RAB32	Ras-related protein Rab-32	0.569952	0.00441002
Q9H7Z7	PGES2_HUMAN	PTGES2	Prostaglandin E synthase 2	0.568647	0.0139355
Q9HDC9	APMAP_HUMAN	APMAP	Adipocyte plasma membrane-associated protein	0.568305	0.0284684
O94851	MICA2_HUMAN	MICAL2	Protein-methionine sulfoxide oxidase MICAL2	0.567938	0.107143
Q9H1X3	DJC25_HUMAN	DNAJC25	DnaJ homolog subfamily C member 25	0.567048	0.0346361
Q9BTM1	H2AJ_HUMAN	H2AFJ	Histone H2A.J	0.566739	0.054905
Q6UXH1-5	CREL2_HUMAN	CRELD2	Isoform 5 of Cysteine-rich with EGF-like domain protein 2	0.566653	0.00720009
Q9NZD2	GLTP_HUMAN	GLTP	Glycolipid transfer protein	0.564257	0.0209766
Q9H115	SNAB_HUMAN	NAPB	Beta-soluble NSF attachment protein	0.5626	0.0177054
Q01469	FABP5_HUMAN	FABP5	Fatty acid-binding protein, epidermal	0.557332	0.00485914
P53985	MOT1_HUMAN	SLC16A1	Monocarboxylate transporter 1	0.555461	0.0130917
P47895	AL1A3_HUMAN	ALDH1A3	Aldehyde dehydrogenase family 1 member A3	0.554792	0.0653795
Q8N9F7	GDPD1_HUMAN	GDPD1	Lysophospholipase D	0.554244	0.0206654
Q96AY3	FKB10_HUMAN	FKBP10	Peptidyl-prolyl cis-trans isomerase FKBP10	0.552576	0.01492
Q8NF37	PCAT1_HUMAN	LPCAT1	Lysophosphatidylcholine acyltransferase 1	0.552324	0.0517256
Q7Z4H8	KDEL2_HUMAN	KDELC2	KDEL motif-containing protein 2	0.547258	0.0347294
O75909-4	CCNK_HUMAN	CCNK	Isoform 4 of Cyclin-K	0.540903	0.0148249
P01023	A2MG_HUMAN	A2M	Alpha-2-macroglobulin	0.540782	0.00408411
Q5TCU8	Q5TCU8_HUMAN	TPM2	Tropomyosin 2 (Beta)	0.537242	0.00678216
P27701	CD82_HUMAN	CD82	CD82 antigen	0.535328	0.00753234
Q13641	TPBG_HUMAN	TPBG	Trophoblast glycoprotein	0.534904	0.00994117
P07237	PDIA1_HUMAN	P4HB	Protein disulfide-isomerase	0.525414	0.00601794
P26572	MGAT1_HUMAN	MGAT1	Alpha-1,3-mannosyl-glycoprotein 2-beta-N-acetylglucosaminyltransferase	0.52462	0.0286092
P21964	COMT_HUMAN	COMT	Catechol O-methyltransferase	0.519585	0.0363368
Q9Y232	CDYL1_HUMAN	CDYL	Chromodomain Y-like protein	0.516504	0.138556
O94925-3	GLSK_HUMAN	GLS	Isoform 3 of Glutaminase kidney isoform, mitochondrial	0.509449	0.0276296
P80723	BASP1_HUMAN	BASP1	Brain acid soluble protein 1	0.489937	0.00951197
O00560	SDCB1_HUMAN	SDCBP	Syntenin-1	0.484349	0.0153425
P08195-4	4F2_HUMAN	SLC3A2	Isoform 4 of 4F2 cell-surface antigen heavy chain	0.471496	0.0136719
P63313	TYB10_HUMAN	TMSB10	Thymosin beta-10	0.448634	0.0046631
H0YKW5	H0YKW5_HUMAN	C15orf48	Protein C15orf48 (Fragment)	0.413929	0.0500574
Q13510-2	ASAH1_HUMAN	ASAH1	Isoform 2 of Acid ceramidase	0.411076	0.00948436
P21980	TGM2_HUMAN	TGM2	Protein-glutamine gamma-glutamyltransferase 2	0.38983	0.000621881
F8VXB4	F8VXB4_HUMAN	KRT8	Keratin, type II cytoskeletal 8	0.387111	0.00896796
P05783	K1C18_HUMAN	KRT18	Keratin, type I cytoskeletal 18	0.373328	0.00644381
E7ESP4	E7ESP4_HUMAN	ITGA2	Integrin alpha-2	0.372663	0.044444
P02751	FINC_HUMAN	FN1	Fibronectin	0.350814	0.0608418
P63132	POK5_HUMAN	POK5	HERV-K_19p13.11 provirus ancestral Pol protein	0.344719	0.0172062
Q01650	LAT1_HUMAN	SLC7A5	Large neutral amino acids transporter small subunit 1	0.337737	0.0178582
Q12797	ASPH_HUMAN	ASPH	Aspartyl/asparaginyl beta-hydroxylase	0.335729	0.0751
A7E2Y1-3	MYH7B_HUMAN	MYH7B	Isoform 3 of Myosin-7B	0.318378	0.021494
F5H7K4	F5H7K4_HUMAN	NCEH1	Neutral cholesterol ester hydrolase 1	0.309961	0.0419991
P04179	SODM_HUMAN	SOD2	Superoxide dismutase [Mn], mitochondrial	0.288801	0.00320891
Q96S97	MYADM_HUMAN	MYADM	Myeloid-associated differentiation marker	0.270341	0.0182627
Q7RTW8	OTOAN_HUMAN	OTOA	Otoancorin	0.233859	0.0099636
F8W9B9	F8W9B9_HUMAN	SYTL4	Synaptotagmin-like protein 4	0.231458	0.0649064
Q8IYL2	TRM44_HUMAN	TRMT44	Probable tRNA (uracil-O(2)-)-methyltransferase	0.184931	0.0436463
Annotation: All dysregulated >1.5 folds proteins in HUVECs expressing vIRF1 were listed in this table including previously published ones (Li W et al. PLoS Pathog. 2019 Jan 30;15(1):e1007578).
